# Supplementary material for: Genomic diversity of prevalent Staphylococcus epidermidis multidrug-resistant strains isolated from a Children’s Hospital in México City in an eight-years survey
Source: PeerJ. 2019 Nov 20;7:e8068. doi: 10.7717/peerj.8068 (PMC6874853; doi:10.7717/peerj.8068)
Supplement: Table S1 [file peerj-07-8068-s008.xlsx]

## Sheet: Hoja1
	Mobile Element	GenBank accession number	Strain	Reference
	SCCmec type I	AB033763.2	Staphylococcus aureus strain NCTC10442	a
	SCCmec type II	D86934.2	Staphylococcus aureus strain N315	a
	SCCmec type III	AB037671.1	Staphylococcus aureus strain 85/2082	a
	SCCmec type IVa	AB063172.2	Staphylococcus aureus strain CA05(JCSC1968)	a
	SCCmec type IV_ZH47	AM292304.1	Staphylococcus aureus strain MRSAZH47	a
	SCCmec type V	AB121219.1	Staphylococcus aureus strain JCSC3624(WIS)	a
	SCCmec type VI	AF411935.3	Staphylococcus aureus strain HDE288	a
	SCCmec type VII	AB373032.1	Staphylococcus aureus strain JCSC6082 (P5747/2002)	a
	SCCmec type VIII	FJ390057.1	Staphylococcus aureus strain MRSA C10682	a
	SCCmec type IX	AB505628.1	Staphylococcus aureus strain JCSC6943	b
	SCCmec type X	AB505630.1	Staphylococcus aureus strain JCSC6945	b
	SCCmec type XI	LK024544.1	Staphylococcus aureus strain ZTA09/03698-9ST	b
	ACME_typeI	AB817064.1	Staphylococcus epidermidis strain CNS5	c
	ACME_typeII	MH188467.1	Staphylococcus epidermidis strain P11PPP12	d
	ACME_typeIII	MF346683.1	Staphylococcus epidermidis strain 204OR1	d
	ACME_typeIVb	MG787414.1	Staphylococcus epidermidis strain P8OR3	e
	ACME_typeV	MG787423.1	Staphylococcus epidermidis strain PS19PH	e
	ACME_typeVI	MK078515.1	Staphylococcus epidermidis strain 300OR1	f
a) ANTIMICROBIAL AGENTS AND CHEMOTHERAPY, Dec. 2009, p. 4961–4967
International Working Group on the Classification of Staphylococcal Cassette Chromosome Elements (IWG-SCC)
Classification of Staphylococcal Cassette Chromosome mec (SCCmec): Guidelines for Reporting Novel SCCmec Elements
doi: 10.1128/AAC.00579-09
b) Microbial Pathogenesis 101 (2016) 56e67
Liu J, Chen D, Peters BM, Li L, Li B, Xu Z. and Shirliff ME
Staphylococcal chromosomal cassettes mec (SCCmec): A mobile genetic element in methicillin-resistant Staphylococcus aureus
doi: 10.1016/j.micpath.2016.10.028
c) Infection, Genetics and Evolution 20 (2013) 381–388
Onishi M, Urushibara N, Kawaguchiya M, Ghosh S, Shinagawa M, Watanabe N, Kobayashi N
Prevalence and genetic diversity of arginine catabolic mobile element (ACME) in clinical isolates of coagulase-negative staphylococci: Identification of ACME type I variants in Staphylococcus epidermidis
doi: 10.1016/j.meegid.2013.09.018
d) Front Microbiol. 2018; 9: 1558
O'Connor AM, McManus BA, Kinnevey PM, Brennan GI, Fleming TE, Cashin PJ, O'Sullivan M, Polyzois I, Coleman DC
Significant Enrichment and Diversity of the Staphylococcal Arginine Catabolic Mobile Element ACME in Staphylococcus epidermidis Isolates From Subgingival Peri-implantitis Sites and Periodontal Pockets
doi: 10.3389/fmicb.2018.01558
e) Infection, Genetics and Evolution 61 (2018) 60–66
O'Connor AM, McManus BA, Coleman DC
First description of novel arginine catabolic mobile elements (ACMEs) types IV and V harboring a kdp operon in Staphylococcus epidermidis characterized by whole genome sequencing
doi: 10.1016/j.meegid.2018.03.012
f) Infection, Genetics and Evolution 71 (2019) 51–53
McManus BA, O'Connor AM, Egan SA, Flanagan PR, Coleman DC
First description of arginine catabolic mobile element (ACME) type VI harboring the kdp operon only in Staphylococcus epidermidis using short and long read whole genome sequencing: Further evidence of ACME diversity
doi: 10.1016/j.meegid.2019.03.008
