# Supplementary material for: Genomic diversity of prevalent Staphylococcus epidermidis multidrug-resistant strains isolated from a Children’s Hospital in México City in an eight-years survey
Source: PeerJ. 2019 Nov 20;7:e8068. doi: 10.7717/peerj.8068 (PMC6874853; doi:10.7717/peerj.8068)
Supplement: Table S2 [file peerj-07-8068-s009.xlsx]

## Sheet: Hoja1
	S.epidermidis *																	Reference ACME types**
ACME genes	S02	S03	S05	S07	S08	S09	S10	S12	S13	S14	S15	S16	S17	S18	S19	S21	S24	I	II	III	IV	V	VI	Annotation
arcC		1		1		1		1	1		1	1				1	1	1	1		1	1		[gene=arcC] [protein=carbamate kinase]
arcB	1	2	1	2	1	2	1	2	2	1	2	2	1	1	1	2	2	1	1		1	1		[gene=arcB] [protein=ornithine carbamoyltransferase]
hypothetcal		1		1		1		1	1		1	1				1	1	1	1		1	1		[protein=hypothetical protein]
arcD		1		1		1		1	1		1	1				1	1	1	1		1	1		[gene=arcD] [protein=arginine/ornithine antiporter]
arcA	1	2	1	2	1	2	1	2	2	1	2	2	1	1	1	2	1	1	1		1	1		[gene=arcA] [protein=arginine deiminase]
argR(=arcR)		1		1		1		1	1		1	1				1	1	1	1		1	1		[gene=argR] [protein=arginine repressor]
opp-3A		1										1				1	1	1		1		1		[gene=opp-3A] [protein=peptide ABC transporter peptide-binding protein]
opp-3B		1										1				1	1	1		1		1		[gene=opp-3B] [protein=oligopeptide permease, channel-forming protein]
opp-3C		1										1				1	1	1		1		1		[gene=opp-3C] [protein=oligopeptide permease, channel-forming protein]
opp-3D		1										1				1	1	1		1		1		[gene=opp-3D] [protein=ABC transporter ATP-binding protein]
opp-3E		1										1				1	1	1		1		1		[gene=opp-3E] [protein=ABC transporter ATP-binding protein]
arsC	2	1	2	1	2	1	2	1	1	1	1		1	1	1	1	1			1		1		[gene=arsC] [protein=arsenate reductase]
arsB	1	1	1	1	1	1	1	1	1	1	1		1	1	1	1	1			1		1		[gene=arsB] [protein=arsenical pump membrane protein]
arsR	1	1	1	1	1	1	1	1	1	1	1		1	1	1		1			1		1		[gene=arsR] [protein=arsenical resistance operon repressor]
arsA	1	1	1	1	1	1	1	1	1	1	1		1	1	1		1			1		1		[gene=arsA] [protein=arsenic ABC transporter ATPase]
arsD	1	1	1	1	1	1	1	1	1	1	1		1	1	1		1			1		1		[gene=arsD] [protein=arsenical resistance operon trans-acting ArsD]
kdpE																	1				1	1	1	[gene=kdpE] [protein=transcriptional regulatory protein]
kdpD																	1				1	1	1	[gene=kdpD] [protein=kdp operon sensor-like protein]
kdpA								1			1						1				1	1	1	[gene=kdpA] [protein=potassium-transporting ATPase A chain-like protein]
kdpB								1			1						1				1	1	1	[gene=kdpB] [protein=potassium-transporting ATPase B chain]
kdpC																	1				1	1	1	[gene=kdpC] [protein=potassium-transporting ATPase C chain]
cas1	1		1		1			1			1						1					1		[gene=cas1] [protein=CRISPR-associated protein Cas1]
cas2	1		1		1			1			1						1					1		[gene=cas2] [protein=CRISPR-associated protein Cas2]
	* Search by blastp (minimal identity 80%, minimal coverage 60%)
	** Reference ACME types used:
	type I - AB817064.1 (Staphylococcus epidermidis strain CNS5)
	type II - MH188467.1 (Staphylococcus epidermidis strain P11PPP12)
	type III - MF346683.1 (Staphylococcus epidermidis strain 204OR1)
	type IV - MG787414.1 (Staphylococcus epidermidis strain P8OR3)
	type V - MG787423.1 (Staphylococcus epidermidis strain PS19PH)
	type VI - MK078515.1 (Staphylococcus epidermidis strain 300OR1)
